# Supplementary material for: Comparative Transcriptomics of Non-Embryogenic and Embryogenic Callus in Semi-Recalcitrant and Non-Recalcitrant Upland Cotton Lines
Source: Plants (Basel). 2021 Aug 26;10(9):1775. doi: 10.3390/plants10091775 (PMC8472754; doi:10.3390/plants10091775)
Supplement: Supplementary file 1 [file plants-10-01775-s001.zip]

Archive with 1 entries (1 files):
- plants-1326400-Supplementary.pdf
